# Supplementary material for: Bacterial feeding induces changes in immune-related gene expression and has trans-generational impacts in the cabbage looper (Trichoplusia ni)
Source: Front Zool. 2009 May 7;6:7. doi: 10.1186/1742-9994-6-7 (PMC2685797; doi:10.1186/1742-9994-6-7)
Supplement: Additional file 1 — RT-qPCR primers used in current study. Primer sequences used to detect differential gene expression in T. ni. [file 1742-9994-6-7-S1.xls]

## Sheet: Sheet1
Gene	Forward primer	Reverse primer
Glutathion S-transferase 1	TTACGCCTTGCTGTTCTTCTC	CCTGCATCTCGACCATTTCTA
cytochrome c oxidase polypeptide Vb	GTGCGGACACTGGTACAAACT	CGAGGAACCATAGACGTTTGA
titin1	GAAGGAAGAAGAACCCAAGGA	AACGGGCTTAAGCTGTACCTC
Mn superoxide dismutase	TCAGCACAGTCATCAGTCTGG	GCCAGCTGGTTCTTCATATTG
GH10690, chitin binding	CCGCAAATGTACCACAATGTA	TCACAGCTTAATAGCCGAGGA
Serine/threonine-protein kinase polo	CATAGATTGAACGGCCAGGTA	TGCAGCATACGTTTGTCATGT
C14orf124 protein	GCAATGATCATGACGAAAGGT	GCGAATTCTTCACAAGCTACG
ubiquinol-cytochrome c reductase	GCCTGATGAACAGTGGCTTA	CCTTCACCTACCTGATTGCTG
protease inhibitor 1	CGCATGTCCAGTAACATCTGA	AAAGTGACATTAGCGCCACAC
similar to zinc finger protein 624	CGAAACACTCCCATACTTCCA	AGAGCTTGTGTGGGAGACTGA
short-chain dehydrogenase	TTAATAGTGCGAACCCTGGTG	AGCTCCTTCCCATGATGTCTT
myosin I	TGACGATGTTATCCAGCATGA	TTTCTTCAGCTCAGGTTCTGG
protein disulfide isomerase	ACACTTCGAGAAGGACGATGA	CTCAACGAAGCTGGTCATAGC
cathepsin L-like protease	TAGTAGACGCCGTCGGAGTAG	AGGTGACGAGGAGAAGCTGAT
trypsin-like serine protease	TCTTCGTCTTGGTACGTGCTT	TCCCACTACTTCCACCACTTG
putative G-protein coupled receptor	TCGGATGAAGAGGAAGACTCA	CCTGAGGATACCACCACTGAA
hypothetical protein AaeL_AAEL012245	ACCTCTGGGACTCCTCATTGT	AGACCAAGGATGGTTTCGAGT
tyrosine-protein kinase	CCATCAGCTGGTAGAGTCTCG	TTTGGGAGATTGCCACATTAG
alcohol dehydrogenase (acceptor)	ATGAAGTCCGACGCTCTTTCT	GGGAACTTGCTCTATGGGTTC
mitochondrial cytochrome c oxidase subunit VIa	ATGGCCAGAAGTCGCTCTT	CGCGAAATTGCGCTACTATAC
lectin 4 C-type lectin	GGAAGTACCGTTGATGTCGAA	CGTGACAAGCTGTCTCCTACC
Elongation factor1 alfa (control)	CGGTCAAATCTCAAACGGATA	CGTCACCAGACTTGATGGATT
